# Supplementary material for: Presence of Chromosomal crpP-like Genes Is Not Always Associated with Ciprofloxacin Resistance in Pseudomonas aeruginosa Clinical Isolates Recovered in ICU Patients from Portugal and Spain
Source: Microorganisms. 2021 Feb 14;9(2):388. doi: 10.3390/microorganisms9020388 (PMC7918633; doi:10.3390/microorganisms9020388)
Supplement: Supplementary file 1 [file microorganisms-09-00388-s001.zip › Table_S1.xlsx]

## Sheet: Table S2
Table S1. MDR/XDR-P. aeruginosa clinical isolates analyzed by whole genome sequencing during the SUPERIOR (Spain, 2016-2017) and STEP (Portugal, 2017-2018) surveillance studies.
	Carbapenemase producer		Carbapenemase-non-producer		TOTAL
	C/T-R	C/T-S	C/T-R	C/T-S
SUPERIOR	6	1	1	5	13
STEP	16	2	5	19	42
TOTAL	22	3	6	24	55
C/T-R=ceftolozane-tazobactam resistant;
C/T-S= ceftolozane-tazobactam, standard dose (S) plus ceftolozane-tazobactam susceptible, increased exposure (I)
