# Supplementary material for: Presence of Chromosomal crpP-like Genes Is Not Always Associated with Ciprofloxacin Resistance in Pseudomonas aeruginosa Clinical Isolates Recovered in ICU Patients from Portugal and Spain
Source: Microorganisms. 2021 Feb 14;9(2):388. doi: 10.3390/microorganisms9020388 (PMC7918633; doi:10.3390/microorganisms9020388)
Supplement: Supplementary file 1 [file microorganisms-09-00388-s001.zip › Table_S2.xlsx]

## Sheet: Table S1
Table S2. Chromosomal genes detected in P. aeruginosa isolates as a part of the mutational resistome affecting fluoroquinolones susceptibility. CrpP gene content, epidemiological data, acquired antibiotic resistance genes and ciprofloxacin-susceptibility results are also included.
								Fluoroquinolones acquired resistance genes			Mutational resistome affecting fluoroquinolones susceptibility
											PA0004	PA0018	PA0424	PA0425	PA0426	PA0427	PA1796	PA1798	PA1799	PA2018	PA2019	PA2020	PA2227	PA2491	PA2492	PA2493	PA2494	PA2495	PA3168	PA3574	PA3719	PA3721	PA4597	PA4598	PA4599	PA4600	PA4964	PA4967	PA5199	PA5471	PA5528
Isolate ID	Accesion number	Clonal complex	Origin country	Center	Carbapenemase production	MICC/T (mg/L)	MICCIP (mg/L)		CrpP variant	crpP gene	gyrB	fmt	mexR	mexA	mexB	oprM	folD	parS	parR	mexY	mexX	mexZ	vqsM	mexS	mexT	mexE	mexF	oprN	gyrA	nalD	armR	nalC	oprJ	mexD	mexC	nfxB	parC	parE	amgS	armZ	-
Isolate_1-13	JABDVD000000000	CC235	Portugal	Hospital 1		S(2/4)	R(>2)					A188V, A308T, I181V, I196V, L287V	V126E		G957D, SV1041EA			H398R			A30T, K329Q, L331V, W358R	A38V			F172I, P60S	E2V,Q368R, S8F		S13P	D87Y, T83I		S21T, Y32C, G23E	S209R, E153Q, G71E	M69V, Q267R	S845A, I982V	P383S, S330A, H310R, R76Q, A31V		S87L	D533E		V243A, H182Q, D161G, R204C	A152_A153delinsT
Isolate_2-29	JABDVA000000000	CC235	Portugal	Hospital 2		S(2/4)	R(>2)					A188V, A308T, I181V, I196V, L287V	V126E		G957D, SV1041EA			H398R			A30T, K329Q, L331V, W358R	A38V			F172I, P60S	E2V,Q368R, S8F		S13P	D87Y, T83I		S21T, Y32C, G23E	S209R, E153Q, G71E	M69V, Q267R	S845A, I982V	P383S, S330A, H310R, R76Q, A31V		S87L	D533E		V243A, H182Q, D161G, R204C	A152_A153delinsT
Isolate_3-49	JABDUX000000000	CC235	Portugal	Hospital 3	KPC-3	S(1/4)	R(>2)					A188V, I181V, I196V, L287V	V126E		G957D, SV1041EA			H398R			A30T, K329Q, L331V, W358R	A38V			F172I, P60S	E2V,Q368R, S8F		S13P	D87Y, T83I		S21T, Y32C, G23E	S209R, E153Q, G71E	M69V, Q267R	S845A, I982V	P383S, S330A, H310R, R76Q, A31V		S87L	D533E		R204C	A152_A153delinsT
Isolate_4-120	JABDUT000000000	CC235	Portugal	Hospital 4		S(2/4)	R(>2)					A188V, A308T, I181V, I196V, L287V	V126E		G957D, SV1041EA			H398R			A30T, K329Q, L331V, W358R	A38V			F172I, P60S	E2V,Q368R, S8F		S13P	D87Y,T83I		S21T, Y32C, G23E	S209R, A145V, G71E	M69V, Q267R	S845A, I982V	P383S, S330A, H310R, R76Q, A31V		S87L	D533E		V243A, H182Q, D161G, R204C	A152_A153delinsT
Isolate_4-121	JABDUS000000000	CC235	Portugal	Hospital 4	VIM-1	R(>64/4)	R(>2)					A188V, I181V, I196V, L287V	V126E		G957D, SV1041EA			H398R	S170N, L153R		A30T, K329Q, L331V, W358R	A38V			F172I, P60S	E2V,Q368R, S8F		S13P	D87Y,T83I		S21T, Y32C, G23E	S209R, A145V, G71E	M69V, Q267R	S845A, I982V	P383S, S330A, H310R, R76Q, A31V		S87L	D533E		V243A, H182Q, D161G, R204C	A152_A153delinsT
Isolate_4-17	JABDUP000000000	CC235	Portugal	Hospital 4	VIM-1	R(>64/4)	R(>2)					A188V, A308T, I181V, I196V, L287V	V126E		G957D, SV1041EA			H398R			A30T, K329Q, L331V, W358R	A38V			F172I, P60S	E2V,Q368R, S8F		S13P	D87Y, T83I		S21T, Y32C, G23E	S209R, A145V, G71E	M69V, Q267R	S845A, I982V	P383S, S330A, H310R, R76Q, A31V		S87L	D533E		V243A, H182Q, D161G, R204C	A152_A153delinsT
Isolate_4-71	JABDUN000000000	CC235	Portugal	Hospital 4		S(2/4)	R(>2)					A188V, A308T, I181V, I196V, L287V	V126E		G957D, SV1041EA			H398R	S170N, L153R		A30T, K329Q, L331V, W358R	A38V			F172I, P60S	E2V,Q368R, S8F		S13P	T83I		S21T, Y32C, G23E	S209R, A145V, G71E	M69V, Q267R	S845A, I982V	P383S, S330A, H310R, R76Q, A31V		S87L	D533E		V243A, H182Q, D161G, R204C	A152_A153delinsT
Isolate_4-79	JABDUM000000000	CC235	Portugal	Hospital 4		S(4/4)	R(>2)					A188V, A308T, I181V, I196V, L287V	V126E		G957D, SV1041EA			H398R			A30T, K329Q, L331V, W358R	A38V			F172I, P60S	E2V,Q368R, S8F		S13P	D87Y,T83I		S21T, Y32C, G23E	S209R, A145V, G71E	M69V, Q267R	S845A, I982V	P383S, S330A, H310R, R76Q, A31V		S87L	D533E		V243A, H182Q, D161G, R204C	A152_A153delinsT
Isolate_4-86	JABDUL000000000	CC235	Portugal	Hospital 4	GES-13	R(32/4)	R(1)					A188V, A308T, I181V, I196V, L287V	V126E		G957D, SV1041EA			H398R			A30T, K329Q, L331V, W358R	A38V			F172I, P60S	E2V,Q368R, S8F		S13P	D87Y,T83I		S21T, Y32C, G23E	S209R, A145V, G71E	M69V, Q267R	S845A, I982V	P383S, S330A, H310R, R76Q, A31V		S87L	D533E		V243A, H182Q, D161G, R204C	A152_A153delinsT
Isolate_4-92	JABDUK000000000	CC235	Portugal	Hospital 4	GES-13	R(32/4)	R(>2)					A188V, A308T, I181V, I196V, L287V	V126E		G957D, SV1041EA			H398R	S170N, L153R		A30T, K329Q, L331V, W358R	A38V			F172I, P60S	E2V,Q368R, S8F		S13P	D87Y,T83I		S21T, Y32C, G23E	S209R, A145V, G71E	M69V, Q267R	S845A, I982V	P383S, S330A, H310R, R76Q, A31V		S87L	D533E		V243A, H182Q, D161G, R204C	A152_A153delinsT
Isolate_4-93	JABDUJ000000000	CC235	Portugal	Hospital 4	GES-13	R(32/4)	R(>2)					A188V, I181V, I196V, L287V	V126E		G957D, SV1041EA			H398R			A30T, K329Q, L331V, W358R	A38V			F172I, P60S	E2V,Q368R, S8F		S13P	D87Y,T83I		S21T, Y32C, G23E	S209R, A145V, G71E	M69V, Q267R	S845A, I982V	P383S, S330A, H310R, R76Q, A31V		S87L	D533E		V243A, H182Q, D161G, R204C	A152_A153delinsT
Isolate_4-94	JABDUI000000000	CC235	Portugal	Hospital 4	GES-13	R(32/4)	R(>2)					A188V, I181V, I196V, L287V	V126E		G957D, SV1041EA			H398R			A30T, K329Q, L331V, W358R	A38V			F172I, P60S	E2V,Q368R, S8F		S13P	D87Y,T83I		S21T, Y32C, G23E	S209R, A145V, G71E	M69V, Q267R	S845A, I982V	P383S, S330A, H310R, R76Q, A31V		S87L	D533E		V243A, H182Q, D161G, R204C	A152_A153delinsT
Isolate_5-15	JABDUH000000000	CC235	Portugal	Hospital 5	GES-13	R(32/4)	R(>2)		CrpP1	crpP1.3		A188V, I181V, I196V	K44M, V126E		G957D, SV1041EA			H398R		A363T	A30T, K329Q, L331V, W358R	V48A			F172I, P60S	E2V,Q368R, S8F		S13P	T83I		S21T, Y32C, G23E	S209R, A145V, G71E	M69V, Q267R	S845A, I982V	P383S, H310R, R76Q, A31V		S87L	D533E		V243A, H182Q, D161G, R204C	A152_A153delinsT
Isolate_9-41	JABDTS000000000	CC235	Portugal	Hospital 9	GES-13	R(32/4)	R(>2)					A188V, I181V, I196V	V126E		G957D, SV1041EA			H398R	S170N, L153R		A30T, K329Q, L331V	A38V			F172I, P60S	E2V,Q368R, S8F		S13P	D87Y, T83I		S21T, Y32C, G23E	S209R, E153Q, G71E	M69V, Q267R	S845A, I982V	P383S, S330A, H310R, R76Q, A31V		S87L	D533E		V243A, H182Q, D161G, R204C
Isolate_10-75	JABDVF000000000	CC235	Portugal	Hospital 10	GES-13	R(32/4)	R(>2)						R21W, V126E		G957D, SV1041EA						A30T	A38V			L12H, M7I, P60S	E2V,Q368R, S8F	A105S, F96I, L171I, S1002A, Y155D	S13P, E409D, R406S, S24R, YRT32SRP	D87Y, T83I		Y32C	S209R, E153Q, G71E	Q267R	S845A, I982V	P383S, A31V		S87L	D533E
Isolate_E16	JABDVQ000000000	CC175	Spain	Hospital E	GES-13	R(64/4)	R(>2)		CrpP1	crpP1.1		S54N					G159V	H398R			K329Q	G195E			F172I, P60S				D87Y, T83I			A186T, G71E	M69V	S845A, E257Q	P383S, S330A, H310R, E26A		S87W, L168Q			V243A, H182Q, D161G, V266M
Isolate_E17	JABDVP000000000	CC175	Spain	Hospital E	GES-13	R(32/4)	R(>2)		CrpP1	crpP1.1		S54N					G159V	H398R	S170N, L153R		K329Q	G195E			F172I, P60S				D87Y, T83I			A186T, G71E	M69V	S845A, E257Q	P383S, E26A		S87W, L168Q			V243A, H182Q, D161G, V266M
Isolate_C58	JABDVS000000000	CC175	Spain	Hospital C	GES-13	R(16/4)	R(>2)		CrpP1	crpP1.1		S54N				F146V	G159V	H398R			K329Q	G195E			F172I, P60S				D87Y, T83I			A186T, G71E		S845A, E257Q	P383S, E26A		S87W, L168Q			V243A, H182Q, D161G, V266M
Isolate_H18	JABDVJ000000000	CC175	Spain	Hospital H	GES-13	R(32/4)	R(>2)		CrpP1	crpP1.1		S54N					G159V	H398R	S170N, L153R		K329Q, W358R	G195E			F172I, P60S				D87Y, T83I			A186T, G71E		S845A, E257Q	P383S, E26A		S87W, L168Q			V243A, H182Q, D161G, V266M
Isolate_C11	JABDVT000000000	CC175	Spain	Hospital C	GES-13	R(32/4)	R(1)		CrpP1	crpP1.1		S54N					G159V	H398R	S170N, L153R	T308P	K329Q	G195E			F172I, P60S				D87Y, T83I			A186T, G71E	M69V	S845A, E257Q	P383S, E26A		S87W, L168Q			V243A, H182Q, D161G, V266M
Isolate_G26	JABDVN000000000	CC175	Spain	Hospital G	GES-13	R(32/4)	R(>2)		CrpP1	crpP1.1		S54N					G159V	H398R			K329Q, W358R	G195E			F172I, P60S				D87Y, T83I			A186T, G71E		S845A, E257Q	P383S, E26A		S87W			V243A, H182Q, D161G, V266M
Isolate_F43	JABDVO000000000	CC175	Spain	Hospital F		R(16/4)	I(0.5)		CrpP1	crpP1.1		S54N					G159V	H398R			K329Q				F172I, P60S				T83I			A186T, G71E		S845A, E257Q	P383S, E26A		S87W			V243A, H182Q, D161G, V266M
Isolate_G6	JABDVL000000000	CC175	Spain	Hospital G		S(4/4)	R(>2)		CrpP1	crpP1.1		S54N				Q225K	G159V	H398R	S170N, L153R		K329Q	G195E			F172I, P60S				D87Y, T83I			A186T, G71E		S845A, E257Q	P383S, E26A		S87W			V243A, H182Q, D161G, V266M
Isolate_G31	JABDVM000000000	CC175	Spain	Hospital G		S(1/4)	R(>2)		CrpP1	crpP1.1		S54N					G159V	H398R			K329Q, W358R	G195E			F172I, P60S				D87Y, T83I			A186T, G71E		S845A, E257Q	P383S, E26A		S87W			H182Q, D161G
Isolate_G7	JABDVK000000000	CC175	Spain	Hospital G		S(1/4)	R(>2)		CrpP1	crpP1.1		S54N					G159V	H398R			K329Q	G195E			F172I, P60S				D87Y, T83I			A186T, G71E		S845A, E257Q	P383S, E26A		S87W			V243A, H182Q, D161G, V266M
Isolate_5-23	JABDUG000000000	CC244	Portugal	Hospital 5		S(4/4)	R(2)		CrpP2	crpP2		I181V, L287V					P90T	H398R	S170N, L153R	Q840E	K329Q, L331V, W358R			A75_G76del	F172I, P60S				T83I				DM68GV	S845A	P383S, S330A, H310R, R76Q					V243A, H182Q, D161G, G157D
Isolate_6-25	JABDUE000000000	CC244	Portugal	Hospital 6		R(>64/4)	I(0.25)		CrpP3	crpP3							P90T	H398R	S170N, L153R	Q840E	K329Q, L331V	A159V		A75V	F172I, P60S		A550V		S912_E913del, S903A, A900G, D893E, G860S, V671I, T83I	Y48fs				S845A	P383S, S330A, H310R, R76Q		S87L, K533T			V243A, H182Q, D161G, G157D
Isolate_8-24	JABDTY000000000	CC244	Portugal	Hospital 8		S(1/4)	I(0.5)		CrpP2	crpP2		I181V, L287V					P90T	H398R	S170N, L153R	Q840E	K329Q, L331V, W358R	A47E		A75_G76del	F172I, P60S			Q379K					DM68GV	S845A	P383S, S330A, H310R, R76Q					V243A, H182Q, D161G, G157D
Isolate_8-36	JABDTX000000000	CC244	Portugal	Hospital 8		S(4/4)	I(0.5)		CrpP2	crpP2		I181V, L287V					P90T	H398R	S170N, L153R	Q840E	K329Q, L331V, W358R	A47E		A75_G76del	F172I, P60S			Q379K					DM68GV	S845A	P383S, S330A, H310R, R76Q					V243A, H182Q, D161G, G157D
Isolate_8-58	JABDTW000000000	CC244	Portugal	Hospital 8		S(4/4)	I(0.25)		CrpP2	crpP2							P90T	H398R	S170N, L153R	Q840E	K329Q, L331V			A75_G76del	F172I, P60S								DM68GV	S845A	P383S, R76Q					V243A, H182Q, D161G, G157D
Isolate_9-25	JABDTU000000000	CC244	Portugal	Hospital 9		S(0.5/4)	R(>2)		CrpP3	crpP3		I181V					P90T	H398R	S170N, L153R	Q840E	K329Q, L331V, W358R			A75V	F172I, P60S		A550V		S912_E913del, S903A, A900G, D893E, G860S, V671I, T83I	Y48fs			DM68GV	S845A	P383S, S330A, H310R, R76Q		S87L			V243A, H182Q, D161G, G157D
Isolate_10-58	JABDVG000000000	CC244	Portugal	Hospital 10		S(1/4)	R(>2)		CrpP3	crpP3		L287V, I181V					P90T	H398R		Q840E, T543A, Q840E	L331V, K329Q, L331V, W358R			A75V	F172I, P60S		A550V		S912_E913del, S903A, A900G, D893E, G860S, V671I, T83I	Y48fs			DM68GV	S845A	P383S, S330A, H310R, R76Q		S87L			V243A, H182Q, D161G, G157D
Isolate_3-38	JABDUZ000000000	CC348	Portugal	Hospital 3	VIM-2	R(>64/4)	R(>2)	acc(6')-Ib-cr	CrpP1	crpP1.1		I181V						H398R		E152D	K329Q, R351S, W358R		Y299C	G78S	F172I, P60S				A900G, D938E, G862S, S903A, S912_E913del, T83I	V47_Y48insSV		S209R, G71E	M69V, D35H	S845A, E257Q, V384L		P383S, S330A, H310R, R76Q, A31V	S87L, E513D			V243A, H182Q, D161G
Isolate_3-41	JABDUY000000000	CC348	Portugal	Hospital 3	VIM-2	R(>64/4)	R(>2)	acc(6')-Ib-cr	CrpP1	crpP1.1		I181V						H398R		E152D	K329Q, R351S, W358R		Y299C	G78S	F172I, P60S				A900G, D938E, G862S, S903A, S912_E913del, T83I	V47_Y48insSV		S209R, G71E	M69V, D35H	S845A, E257Q, V384L			S87L, E513D			V243A, H182Q, D161G
Isolate_3-5	JABDUW000000000	CC348	Portugal	Hospital 3	KPC-3	S(1/4)	R(>2)	acc(6')-Ib-cr	CrpP1	crpP1.1		I181V						H398R		E152D	K329Q, R351S, W358R	A20P	Y299C	G78S	F172I, P60S				A900G, D938E, G862S, S903A, S912_E913del, T83I	V47_Y48insSV		S209R, G71E	M69V, D35H	S845A, E257Q, V384L			E513D			V243A, H182Q, D161G
Isolate_3-58	JABDUV000000000	CC348	Portugal	Hospital 3		S(0.5/4)	R(>2)	acc(6')-Ib-cr	CrpP1	crpP1.1		I181V						H398R		E152D	K329Q, R351S, W358R		Y299C	G78S	F172I, P60S				A900G, D938E, G862S, S903A, S912_E913del, T83I	V47_Y48insSV		S209R, G71E	M69V, D35H	S845A, E257Q, V384L			E513D			V243A, H182Q, D161G
Isolate_8-1	JABDUA000000000	CC348	Portugal	Hospital 8		S(4/4)	R(>2)		CrpP1	crpP1.1								H398R	S170N, L153R	E152D	K329Q		Y299C	G78S	F172I,P60S				A900G, D938E, G862S, S903A, S912_E913del, T83I			S209R, G71E	D35H	S845A, E257Q, V384L			E513D
Isolate_4-125	JABDUR000000000	CC253	Portugal	Hospital 4		S(1/4)	R(>2)		CrpP1	crpP1.1			V126E					H398R,T213I	S170N, L153R	G589A, I536V, N1036T, Q1039R, Q840E	A30T, K329Q, L331V, W358R	A38V, L138R, N186S	D233E, E31D, N179S, R250C, R86K, T207N		F172I			S13P	S912_E913del, T83I	L85P	S21T	S209R, A145V, G71E	DM68GV	S845A, A155T, E257Q, I703V, I982V, K1031R, N669D, S1040T, S685G, S915A, T87S, V660I	S330A, H310R, R76Q, A378T, P47S, PA383SV	R21H, D56G		D533E	I260V	V243A, C40R, D119E, I237V, S112N	A150T, A154_A155insV
Isolate_6-38	JABDUD000000000	CC253	Portugal	Hospital 6		S(1/4)	R(>2)		CrpP1	crpP1.1		A308T, I181V, I196D, L287V	V126E					H398R	S170N, L153R	G589A, I536V, N1036T, Q1039R, Q840E	A30T, K329Q, L331V, W358R		D233E, E31D, G100D, N179S, R250C, R86K, T207N		F172I			S13P	S912_E913del		S21T	S209R, A145V, G71E	DM68GV	S845A, A155T, E257Q, I703V, I982V, K1031R, N669D, S1040T, S685G, S915A, T87S, V660I	P383S, S330A, H310R, R76Q, A378T, P47S, PA383SV	R21H, D56G		D533E	I260V	V243A, C40R, D119E, I237V, S112N	A150T,A154_A155insV
Isolate_8-12	JABDTZ000000000	CC253	Portugal	Hospital 8		R(8/4)	R(1)		CrpP1	crpP1.1			V126E					H398R	S170N, L153R	G589A, I536V, Q840E	A30T, K329Q, L331V	L138R, N186S	D233E, E31D, G100D, N179S, R250C, R86K, T207N		F172I			S13P	S912_E913del		S21T	S209R, A145V, G71E, P149fs		S845A, A155T, E257Q, I703V, I982V, K1031R, N669D, S1040T, S685G, S915A, T87S, V660I	R76Q, A378T, P47S, PA383SV	R21H, D56G		D533E	I260V, P90S	V243A, C40R, D119E, I237V, S112N
Isolate_2-21	JABDVB000000000	CC309	Portugal	Hospital 2		R(8/4)	I(0.5)						V126E	K76Q				H398R			K329Q	D83E, L138R			F172I	E2V,Q368R, S8F		S13P	S912_E913del	T11N	S21T	S209R, G71E		S845A, K1031R	P383S, R76Q		K533T, S197L	D533E	I260V	V243A, C40R, D119E, I237V, S112N	A152_A154delinsTV, N123S
Isolate_H19	JABDVI000000000	CC309	Spain	Hospital H		R(8/4)	R(>2)	qnrS2, acc(6')-Ib-cr					G101E, V126E	K76Q				H398R	S170N, L153R			D83E			F172I	D353E, D370E, S8F		S13P	S912_E913del		S21T	S209R, G71E		S845A, K1031R	P383S		S197L	D533E	I260V	H182Q, D161G, C40R, D119E, I237V, S112N
Isolate_H52	JABDVH000000000	CC309	Spain	Hospital H		S(2/4)	R(>2)	qnrS2, acc(6')-Ib-cr				A308T, L287V	V126E	K76Q				H398R	S170N, L153R	N1036T, Q1039R	K329Q, L331V, W358R				F172I	D353E, D370E, S8F		S13P	S912_E913del		S21T	S209R, G71E		S845A, K1031R	P383S, S330A, H310R, R76Q, S313G		S197L	D533E	I260V	H182Q, D161G, C40R, D119E, I237V, S112N	A152_A154delinsTV, N123S
Isolate_4-29	JABDUO000000000	CC179	Portugal	Hospital 4	VIM-20	R(64/4)	R(>2)		CrpP4	crpP4.3			H105P					H398R	S170N, L153R				D233E, E31D, G100D, N179S, R250C, R86K, T207N		F172I							S209R, A18fs, G71E	Q267R	S845A, A566T, V607A						V243A, H182Q, D161G
Isolate_6-59	JABDUC000000000	CC179	Portugal	Hospital 6		S(1/4)	I(0.5)		CrpP1	crpP1.1		I181V						H398R, L142F	S170N, L153R		K329Q, L331V, W358R		E31D, G100D, N179S, R86K		F172I				T83I			S209R, G71E	M69V, D35H	S845A, E257Q, V384L			S87L			V243A, H182Q, D161G
Isolate_3-69	JABDUU000000000	CC554	Portugal	Hospital 3	VIM-36	S(2/4)	R(1)		CrpP1	crpP1.2		I181V				A261T		H398R			A30T, K329Q, L331V		D123E, H159R		F172I, P60S					G206S		G71E	M69V, T323S	S845A, A959S, E314D	P383S, A378T				I260V	D119E	A150_A152dup
Isolate_9-86	JABDTR000000000	CC554	Portugal	Hospital 9		R(16/4)	R(>2)		CrpP1	crpP1.2		I181V, R281H	T130P			A261T		H398R			A30T, K329Q, L331V, W358R		D123E, H159R		F172I, P60S					G206S		G71E	M69V, T323S	S845A, A959S, E314D	P383S, H310R, A378T, S313G				I260V	D119E	A150_A152dup
Isolate_10-99	JABDVE000000000	CC1233	Portugal	Hospital 10		S(1/4)	R(1)					S54N						H398R		F29S, Q840E	K329Q, L331V, V335M	L128M			F172I		F509V			A37T		S209R, G71E		S845A, E257Q, K1031R				D533E		V243A, H182Q, D161G
Isolate_D4	JABDVR000000000	CC27	Spain	Hospital D		S(2/4)	I(0.5)		CrpP4	crpP4.1			V126E, V132A					H398R				L128M			F172I, M7V		A598E					S209R, G71E	DM68GV	I960L						H182Q, D161G
Isolate_9-35	JABDTT000000000	CC308	Portugal	Hospital 9	VIM-2	R(>64/4)	R(1)		CrpP1	crpP1.1			V126E		G957D, SV1041EA			H398R		G589A, I536V, N1036T, Q840E	K329Q, L331V	G89S	D233E, E31D, G100D, N179S, R250C, R86K, T207N	V73A	F172I			S13P			S21T, Y32C	S209R, D79E, G71E, P149fs		S845A, T87S	A262E, A277T, A378T, E251Q, PA383SV		P752T	D533E	I260V	V243A, C40R, D119E, I237V, S112N
Isolate_4-14	JABDUQ000000000	CC313	Portugal	Hospital 4		S(2/4)	R(>2)		CrpP3	crpP3		I181V, I196V	V126E			D448N		H398R	S170N, L153R	G589A, I536V, N1036T, Q1039R, Q720*, Q840E	K329Q, L331V	G28D		V73A	F172I, P60S			S13P, A4T			S21T, Y32C	S209R, A145V, G71E		S845A, K1031R	S330A			D533E	I260V	V243A, C40R, D119E, D207N, I237V, S112N	A150T, A154_A155insV
Isolate_7-41	JABDUB000000000	CC3292	Portugal	Hospital 7		S(2/4)	R(2)				E468V		D89_S92del					H398R		L984F	K329Q, L331V				F172I		F509V					S209R, G71E		S845A, E257Q, K1031R	A49T		E513D			V243A, H182Q, D161G
Isolate_6-102	JABDUF000000000	CC446	Portugal	Hospital 6	VIM-20	R(64/4)	R(>2)		CrpP4	crpP4.2		A161V, I181V, I196V	V126E					H398R	S170N, L153R	G589A, I536V, Q840E	A30T, K329Q, L331V, Q379K, W358R		D233E, E31D, G100D, H159R, N179S, R250C, R86K, T207N		F172I, P60S	S8F		S13P	S912_E913del		S21T, Y32C	S209R, A145V, G71E	T376S	S845A, E257Q	A378T, PA383SV		A587T	D533E	I260V	V243A, A352V, C40R, D119E, IN237VS, S112N	A150T, A154_A155insV
Isolate_2-10	JABDVC000000000	CC499	Portugal	Hospital 2	VIM-20	R(64/4)	R(1)		CrpP6	crpP6		P49S	S92N			N303S		H398R		N1036T, Q1039R	K329Q, L331V				F172I			A140T				D79E, G71E	M69V	S845A, E257Q, L1028_R1029insSLL	S330A					V243A, H182Q, D161G
Isolate_9-18	JABDTV000000000	CC971	Portugal	Hospital 9	VIM-20	R(64/4)	I(0.5)		CrpP5	crpP5			V126E					H398R, S352I	S170N, L153R		A30T, K329Q, L331V				F172I			S13P			S21T, Y32C	S209R, G213D, G71E	M69V, Q267R	S845A, A155T, I703V, N669D, S685G, T87S, V434A, V660I	R76Q, A378T, A49V, PA383SV	R21H, D56G		D533E	I260V	C40R, D119E, I237V, I237V, S112N, VP243AL	A150T, A154_A155insV
* htpX, mvaT and amgR genes were also screened but mutations were not found.
